# Supplementary material for: Reinforcement Operator Learning (ROL): A hybrid DeepONet-guided reinforcement learning framework for stabilizing the Kuramoto–Sivashinsky equation
Source: PLoS One. 2026 Jan 30;21(1):e0341161. doi: 10.1371/journal.pone.0341161 (PMC12858074; doi:10.1371/journal.pone.0341161)
Supplement: S1 Data and Code — (ZIP) [file pone.0341161.s001.zip]

Archive with 4 entries (4 files):
- config.py
- deeponet_dataset.npz
- main.py
- requirements.txt
