# Supplementary material for: Reinforcement Operator Learning (ROL): A hybrid DeepONet-guided reinforcement learning framework for stabilizing the Kuramoto–Sivashinsky equation
Source: PLoS One. 2026 Jan 30;21(1):e0341161. doi: 10.1371/journal.pone.0341161 (PMC12858074; doi:10.1371/journal.pone.0341161)
Supplement: S1 Data and Code — (ZIP) [file pone.0341161.s001.zip › config.py]

SEED = 42

# KS system
KS_L = 100.0
KS_NX = 64
KS_NU = 1.0
KS_DT = 0.01

# DeepONet model & training
DEEPN_BRANCH_INPUT_DIM = KS_NX
DEEPN_TRUNK_INPUT_DIM = 1
DEEPN_HIDDEN_DIM = 256
DEEPN_OUTPUT_DIM = KS_NX
DEEPN_DROPOUT = 0.1

DEEPN_LR = 1e-3
DEEPN_WEIGHT_DECAY = 1e-6
DEEPN_EPOCHS = 1200
DEEPN_BATCH_SIZE = 128

# Data generation for DeepONet
DEEPN_NUM_TRAJ = 2000
DEEPN_T_MAX = 12.0
DEEPN_NOISE_LEVEL = 0.3

# RL training (TD3)
RL_MAX_STEPS = 100
RL_TOTAL_TIMESTEPS_PURE = 40000
RL_TOTAL_TIMESTEPS_RESIDUAL = 40000
RL_BUFFER_SIZE = 40000

RL_GAMMA = 0.99
RL_TAU = 0.005
RL_BATCH_SIZE = 128

RL_LR_PURE = 2e-4
RL_LR_RESIDUAL = 1.2e-4

PURE_NOISE_SIGMA = 0.1
RES_NOISE_SIGMA = 0.05

# Evaluation
EVAL_STEPS = 80
EVAL_N_TRIALS = 5

# Callback / logging
CHECK_FREQ = 10
SMOOTH_WINDOW = 20
