# Supplementary material for: Reinforcement Operator Learning (ROL): A hybrid DeepONet-guided reinforcement learning framework for stabilizing the Kuramoto–Sivashinsky equation
Source: PLoS One. 2026 Jan 30;21(1):e0341161. doi: 10.1371/journal.pone.0341161 (PMC12858074; doi:10.1371/journal.pone.0341161)
Supplement: S1 Data and Code — (ZIP) [file pone.0341161.s001.zip › requirements.txt]

cffi==2.0.0
clarabel==0.11.1
cloudpickle==3.1.2
contourpy==1.3.3
cvxpy==1.7.4
cycler==0.12.1
Farama-Notifications==0.0.4
filelock==3.20.0
fonttools==4.61.0
fsspec==2025.10.0
gymnasium==1.2.2
Jinja2==3.1.6
joblib==1.5.2
kiwisolver==1.4.9
MarkupSafe==3.0.3
matplotlib==3.10.7
mpmath==1.3.0
networkx==3.6
numpy==2.3.5
osqp==1.0.5
packaging==25.0
pandas==2.3.3
pillow==12.0.0
pycparser==2.23
pyparsing==3.2.5
python-dateutil==2.9.0.post0
pytz==2025.2
scipy==1.16.3
scs==3.2.9
seaborn==0.13.2
setuptools==80.9.0
six==1.17.0
stable_baselines3==2.7.0
sympy==1.14.0
tabulate==0.9.0
torch==2.9.1
torchvision==0.24.1
typing_extensions==4.15.0
tzdata==2025.2
